# Supplementary material for: Fructose Promotes Crucian Carp Survival Against Aeromonas hydrophila Infection
Source: Front Immunol. 2022 Mar 21;13:865560. doi: 10.3389/fimmu.2022.865560 (PMC8979172; doi:10.3389/fimmu.2022.865560)
Supplement: Supplementary file 2 [file Table_1.xlsx]

## Sheet: q-PCR primers
Organism	Gene	Primer	Sequences	ENA accession number	Uniprot entry
Carassius carassius (Crucian carp)	β-actin	Forward	5'-gggatgggacagaaggacag-3'	JN006052	G5CBT1
		Reverse	5'-acgcagctcgttgtagaagg-3'
Carassius auratus ssp. 'Pengze'	tubulin	Forward	5'-ctgctgggaactctattgtc-3'	JX413518	K4P6Q7
		Reverse	5'-ctccaggtctacaaacacag-3'
Carassius carassius (Crucian carp)	gapdh	Forward	5'-tgacccctccagtatgacca-3'	AM701793	A7M8X8
		Reverse	5'-gagggcctcctcaataccaa-3'
Carassius carassius (Crucian carp)	tnfα1	Forward	5'-tcacgctcaacaagtctcag-3'	KJ923252	A0A077GWY1
		Reverse	5'-tggtcctttctccagtaaag-3'
Carassius carassius (Crucian carp)	tnfα2	Forward	5'-ccgctgtctgcttcacatt-3'	KJ923253	A0A077GY03
		Reverse	5'-ggccttggaagtgacattt-3'
Carassius carassius (Crucian carp)	il-1β1	Forward	5'-atgcgctgctcaacttcat-3'	KC306642	T1WTK2
		Reverse	5'-ctggcccttattttgttgag-3'
Carassius carassius (Crucian carp)	il-1β2	Forward	5'-caaagcgatcctcttcattt-3'	KC771268	T1WSE9
		Reverse	5'-attcgggtcatcagttttaa-3'
Carassius carassius (Crucian carp)	il-11	Forward	5'-ttcgagtggctgaacagaac-3'	KF918332	W8E281
		Reverse	5'-aggcccagtcacagaagagc-3'
Carassius carassius (Crucian carp)	tlr2	Forward	5'-cttagatgggctcactcatc-3'	KC816575	S4V851
		Reverse	5'-gggtgggagacatctttaag-3'
Carassius carassius (Crucian carp)	tlr3	Forward	5'-tagatgccagctacaactcttt-3'	KC816576	S4V8L4
		Reverse	5'-ggctccccaattaacttcag-3'
Carassius carassius (Crucian carp)	tlr9	Forward	5'-gccaacccatgttatcagtc-3'	KC816577	S4VDY0
		Reverse	5'-ggtgtcgcagatttttaaga-3'
Carassius langsdorfii (Japanese silver crucian carp)	ifnγ1-1	Forward	5'-ctacgggtcctgaaagactt-3'	AB570431	I0IV80
		Reverse	5'-gcctgggaagtagttttctc-3'
Carassius langsdorfii (Japanese silver crucian carp)	ifnγ1-2	Forward	5'-tctggggagtatgcttgttga-3'	AB570432	I0IV81
		Reverse	5'-gcctgggaagtagttttcttg-3'
Carassius auratus (Goldfish)	nfkbiab	Forward	5'-cagtttggcgcagacatt-3'	KC969200	R4KZ35
		Reverse	5'-gcgcctttgctgattagaag-3'
Carassius gibelio (Prussian carp)	lzm	Forward	5'-tgtgtctgatgtggctgtgc-3'	KF417503	A0A023UJD6
		Reverse	5'-tgcacacatagttgccaagtga-3'
Carassius auratus (Goldfish)	c3	Forward	5'-tggggatggatctgaaaca-3'	JX477251	T1RTV6
		Reverse	5'-tgcccatgatgaggtacga-3'
